# Supplementary material for: Multiferroic and Magnetodielectric Effects in Multiferroic Pr2FeAlO6 Double Perovskite
Source: Nanomaterials (Basel). 2022 Aug 30;12(17):3011. doi: 10.3390/nano12173011 (PMC9457962; doi:10.3390/nano12173011)
Supplement: Supplementary file 1 [file nanomaterials-12-03011-s001.zip]

Archive with 1 entries (1 files):
- nanomaterials-1773110-supplementary.pdf
